# Supplementary material for: γ-Aminobutyric Acid Enhances Heat Tolerance Associated with the Change of Proteomic Profiling in Creeping Bentgrass
Source: Molecules. 2020 Sep 18;25(18):4270. doi: 10.3390/molecules25184270 (PMC7571209; doi:10.3390/molecules25184270)
Supplement: Supplementary file 1 [file molecules-25-04270-s001.zip]

Archive with 1 entries (1 files):
- molecules-905112-supplementary.pdf
